# Supplementary material for: Differential Interactions of Tissue-Restricted Host Proteins SPLUNC1 and VAMP8 with VP3 of Human Bocaviruses 1 and 2
Source: Pathogens. 2026 May 1;15(5):486. doi: 10.3390/pathogens15050486 (PMC13209220; doi:10.3390/pathogens15050486)
Supplement: Supplementary file 1 [file pathogens-15-00486-s001.zip]

Archive with 1 entries (1 files):
- pathogens-4247347-supplementary.pdf
